# Supplementary material for: What Will We Learn if We Start Listening to Women with Menses-Related Chest Pain?
Source: J Clin Med. 2025 Apr 22;14(9):2882. doi: 10.3390/jcm14092882 (PMC12072188; doi:10.3390/jcm14092882)
Supplement: Supplementary file 1 [file jcm-14-02882-s001.zip]

Archive with 1 entries (1 files):
- jcm-3515579-supplementary.pdf
